# Supplementary material for: A seven-gene prognostic model for platinum-treated ovarian carcinomas
Source: Br J Cancer. 2011 Jun 7;105(2):304–11. doi: 10.1038/bjc.2011.219 (PMC3142802; doi:10.1038/bjc.2011.219)
Supplement: Supplementary Table 1 [file bjc2011219x2.xls]

## Sheet: Sup Table1
Suppl. Table 1: clinical and pathological details of the 35 cases of the learning set
Patient id	Age (years)	Optimal initial surgery	Histological subtype	Histological grade	FIGO stage	Clinical response	Second look surgery	Pathological complete response	Death	Relapse
1	53	NA	undifferentiated	3	III	CR	Yes	Yes	No	Yes
2	51	No	undifferentiated	NI	III	CR	No		Yes	Yes
3	53	No	serous	3	IV	PR	Yes	No	Yes	Yes
4	46	Yes	serous	2	III	NA	No		Yes	Yes
5	57	No	serous	3	III	CR	Yes	Yes	Yes	Yes
6	73	Yes	serous	2	III	CR	No		Yes	Yes
7	69	No	serous	3	IV	PD	No		Yes	No
8	54	No	serous	3	III	CR	Yes	Yes	No	Yes
9	55	Yes	serous	3	III	CR	Yes	Yes	No	Yes
10	54	Yes	serous	3	III	CR	Yes	Yes	No	No
11	53	Yes	endometrioid	2	III	CR	Yes	Yes	Yes	Yes
12	66	Yes	serous	2	III	CR	No		No	Yes
13	51	No	mucinous	2	IV	NA	No		No	No
14	52	Yes	serous	3	IV	CR	Yes	No	Yes	Yes
15	69	Yes	serous	3	III	CR	No		Yes	Yes
16	58	No	clear cells	3	III	PR	No		Yes	Yes
17	70	No	serous	2	III	CR	Yes	Yes	No	Yes
18	72	No	serous	2	III	SD	No		Yes	Yes
19	55	Yes	serous	3	III	CR	No		No	No
20	70	No	serous	3	III	CR	Yes	Yes	Yes	Yes
21	41	Yes	serous	3	IV	PD	No		Yes	Yes
22	74	Yes	clear cells	3	I	NA	No		No	No
23	57	No	serous	3	III	SD	No		Yes	Yes
24	53	No	serous	3	III	CR	Yes	No	Yes	Yes
25	83	No	mixed	3	IV	SD	Yes	No	Yes	Yes
26	49	Yes	serous	3	III	CR	No		No	No
27	67	Yes	serous	3	III	NA	No		Yes	Yes
28	45	Yes	endometrioid	2	III	CR	No		No	No
29	26	No	serous	1	III	SD	Yes	No	No	Yes
30	57	No	serous	3	III	PR	No		Yes	Yes
31	64	Yes	endometrioid	3	I	CR	No		No	No
32	56	No	serous	3	III	CR	Yes	No	No	Yes
33	72	No	mixed	3	III	PR	No		No	Yes
34	57	No	serous	2	III	NA	No		Yes	No
35	69	Yes	serous	3	III	CR	No		No	No
NA, not available; CR, complete response; PR, partial response; SD, stable disease; PD, progressive disease
