# Supplementary material for: A seven-gene prognostic model for platinum-treated ovarian carcinomas
Source: Br J Cancer. 2011 Jun 7;105(2):304–11. doi: 10.1038/bjc.2011.219 (PMC3142802; doi:10.1038/bjc.2011.219)
Supplement: Supplementary Table 2 [file bjc2011219x3.xls]

## Sheet: Suppl Table 2
Suppl. Table 2: list of 94 genes correlated with PFS identified by Cox regression univariate analysis
PID	SYMBOL	NAME	CHR	RefSeq	Score.Cox.PFS	corrected p-value	Expression in early progressive samples
3872817	A1BG	alpha-1-B glycoprotein	19q13.4	NM-130786	142.48	0.00248871	up
3221800	AMBP	alpha-1-microglobulin/bikunin precursor	9q32-q33	NM-001633	35.69	0.00509872	up
4017056	SERPINA7	serpin peptidase inhibitor, clade A (alpha-1 antiproteinase, antitrypsin), member 7	Xq22.2	NM-000354	26.09	0.00317127	up
3468473	PAH	phenylalanine hydroxylase	12q22-q24.2	NM-000277	20.25	0.000678008	up
3838556	FLT3LG	fms-related tyrosine kinase 3 ligand	19q13.3	U03858	15.64	0.00686927	up
3742400	PFN1	profilin 1	17p13.3	NM-005022	13.37	0.00985264	up
3866106	GNG8	guanine nucleotide binding protein (G protein), gamma 8	19q13.2-q13.3	NM-033258	6.93	0.00936549	up
2635998	TAGLN3	transgelin 3	3q13.2	NM-013259	5.03	0.00342418	up
2574646	BIN1	bridging integrator 1	2q14	NM-139343	2.97	0.00716133	up
3349719	ZBTB16	zinc finger and BTB domain containing 16	11q23.1	NM-006006	2.34	0.00410573	up
2435989	S100A8	S100 calcium binding protein A8	1q21	NM-002964	1.79	0.00715309	up
2397898	HSPB7	heat shock 27kDa protein family, member 7 (cardiovascular)	1p36.23-p34.3	NM-014424	1.71	0.00748411	up
2493858	MAL	mal, T-cell differentiation protein	2cen-q13	NM-002371	1.46	0.00975546	up
2607568	CHL1	cell adhesion molecule with homology to L1CAM (close homolog of L1)	3p26.1	NM-006614	0.68	0.00429724	down
2893794	DSP	desmoplakin	6p24	NM-004415	0.65	0.00830883	down
3087659	SLC7A2	solute carrier family 7 (cationic amino acid transporter, y+ system), member 2	8p22-p21.3	NM-003046	0.63	0.00865971	down
2371139	LAMC2	laminin, gamma 2	1q25-q31	NM-005562	0.57	0.00230982	down
2634494	ALCAM	activated leukocyte cell adhesion molecule	3q13.1	NM-001627	0.54	0.00772603	down
3109687	GRHL2	grainyhead-like 2 (Drosophila)	8q22.3	BC069633	0.52	0.00732519	down
3333443	ASRGL1	asparaginase like 1	11q12.3	NM-001083926	0.52	0.00959942	down
2741236	USP53	ubiquitin specific peptidase 53	4q26	NM-019050	0.51	0.00595243	down
3933566	TMPRSS3	transmembrane protease, serine 3	21q22.3	NM-024022	0.49	0.00172443	down
3135567	LYPLA1	lysophospholipase I	8q11.23	NM-006330	0.49	0.00889765	down
2783473	LOC401152	HCV F-transactivated protein 1	4q26	NM-001001701	0.47	0.00280444	down
2420832	DDAH1	dimethylarginine dimethylaminohydrolase 1	1p22	NM-012137	0.44	0.0072387	down
2742224	SPRY1	sprouty homolog 1, antagonist of FGF signaling (Drosophila)	4q28.1	NM-005841	0.43	0.0055165	down
3390195	EXPH5	exophilin 5	11q22.3	NM-015065	0.41	0.0077806	down
3096545	FLJ23356	hypothetical protein FLJ23356	8p11.21	NM-032237	0.41	0.00937423	down
3322958	ZDHHC13	zinc finger, DHHC-type containing 13	11p15.1	NM-019028	0.4	0.00782045	down
4022106	MBNL3	muscleblind-like 3 (Drosophila)	Xq26.2	NM-018388	0.4	0.0079788	down
3775808	CLUL1	clusterin-like 1 (retinal)	18p11.32	NM-014410	0.38	0.0088893	down
3142519	ZFAND1	zinc finger, AN1-type domain 1	8q21.13	NM-024699	0.36	0.00258114	down
3096271	C8orf40	chromosome 8 open reading frame 40	8p11.21	NM-138436	0.36	0.00681387	down
2669157	EPM2AIP1	EPM2A (laforin) interacting protein 1	3p22.1	NM-014805	0.35	0.00319045	down
4009560	FAM120C	family with sequence similarity 120C	Xp11.22	NM-017848	0.35	0.00893333	down
3686080	NSMCE1	non-SMC element 1 homolog (S. cerevisiae)	16p12.1	NM-145080	0.35	0.00932739	down
3178611	SECISBP2	SECIS binding protein 2	9q22.2	NM-024077	0.33	0.00940349	down
2427688	C1orf103	chromosome 1 open reading frame 103	1p13.3	NM-018372	0.32	0.00279451	down
2667809	OSBPL10	oxysterol binding protein-like 10	3p22.3	NM-017784	0.32	0.00351944	down
3589570	EIF2AK4	eukaryotic translation initiation factor 2 alpha kinase 4	15q15.1	NM-001013703	0.32	0.00660278	down
3362468	SBF2	SET binding factor 2	11p15.4	NM-030962	0.32	0.00699832	down
3096092	IKBKB	inhibitor of kappa light polypeptide gene enhancer in B-cells, kinase beta	8p11.2	NM-001556	0.32	0.00722131	down
3096428	FNTA	farnesyltransferase, CAAX box, alpha	8p11	NM-002027	0.31	0.00419002	down
3029030	CASP2	caspase 2, apoptosis-related cysteine peptidase (neural precursor cell expressed, developmentally down-regulated 2)	7q34-q35	NM-032982	0.3	0.00894395	down
4015397	TSPAN6	tetraspanin 6	Xq22	NM-003270	0.29	0.000281816	down
3621140	LCMT2	leucine carboxyl methyltransferase 2	15q15.3	NM-014793	0.29	0.00819957	down
3775686	USP14	ubiquitin specific peptidase 14 (tRNA-guanine transglycosylase)	18p11.32	NM-005151	0.28	0.00962896	down
3645947	CLUAP1	clusterin associated protein 1	16p13.3	NM-015041	0.27	0.00165768	down
2449619	ZBTB41	zinc finger and BTB domain containing 41	1q31.3	NM-194314	0.26	0.00148432	down
2617041	GOLGA4	golgi autoantigen, golgin subfamily a, 4	3p22-p21.3	NM-002078	0.26	0.00285949	down
3180263	HIATL1	hippocampus abundant transcript-like 1	9q22.32	NM-032558	0.26	0.0084574	down
3133135	MYST3	MYST histone acetyltransferase (monocytic leukemia) 3	8p11	NM-001099412	0.25	0.00268252	down
2789266	LRBA	LPS-responsive vesicle trafficking, beach and anchor containing	4q31.3	NM-006726	0.25	0.00391426	down
3527418	PARP2	poly (ADP-ribose) polymerase family, member 2	14q11.2-q12	NM-005484	0.25	0.00428848	down
3191273	GPR107	G protein-coupled receptor 107	9q34.11	NM-020960	0.25	0.00543594	down
3567391	SIX4	SIX homeobox 4	14q23	NM-017420	0.24	0.00435375	down
3779817	CEP192	centrosomal protein 192kDa	18p11.21	NM-032142	0.24	0.00723623	down
2468920	CPSF3	cleavage and polyadenylation specific factor 3, 73kDa	2p25.1	BC011654	0.24	0.00726584	down
3365487	UEVLD	UEV and lactate/malate dehyrogenase domains	11p15.1	NM-001040697	0.24	0.00889874	down
3439305	ZNF84	zinc finger protein 84	12q24.33	NM-003428	0.23	0.00249789	down
2672532	SETD2	SET domain containing 2	3p21.31	NM-014159	0.23	0.00503127	down
3540091	ZBTB1	zinc finger and BTB domain containing 1	14q23.3	BC050719	0.23	0.00912722	down
2375810	ZC3H11A	zinc finger CCCH-type containing 11A	1q32.1	NM-014827	0.23	0.00956785	down
3932148	BRWD1	bromodomain and WD repeat domain containing 1	21q22.2	NM-033656	0.22	0.00776576	down
3919952	MORC3	MORC family CW-type zinc finger 3	21q22.13	NM-015358	0.22	0.00870657	down
3556418	METTL3	methyltransferase like 3	14q11.1	NM-019852	0.22	0.00878981	down
4011889	ZMYM3	zinc finger, MYM-type 3	Xq13.1	NM-201599	0.22	0.00924009	down
2664891	TBC1D5	TBC1 domain family, member 5	3p24.3	NM-014744	0.21	0.00316542	down
2541944	SMC6	structural maintenance of chromosomes 6	2p24.2	NM-024624	0.21	0.00590147	down
2629693	PPP4R2	protein phosphatase 4, regulatory subunit 2	3p13	BC110889	0.21	0.00761489	down
2452637	NUCKS1	nuclear casein kinase and cyclin-dependent kinase substrate 1	1q32.1	NM-022731	0.21	0.00954622	down
3739108	FN3KRP	fructosamine-3-kinase-related protein	17q25.3	NM-024619	0.2	0.00729049	down
2618940	CTNNB1	catenin (cadherin-associated protein), beta 1, 88kDa	3p21	NM-001904	0.2	0.00853923	down
2619344	NKTR	natural killer-tumor recognition sequence	3p23-p21	NM-005385	0.19	0.00085738	down
3971768	PRDX4	peroxiredoxin 4	Xp22.11	NM-006406	0.19	0.00246081	down
2418000	ZRANB2	zinc finger, RAN-binding domain containing 2	1p31	NM-005455	0.18	0.00112483	down
2428855	AP4B1	adaptor-related protein complex 4, beta 1 subunit	1p13.2	NM-006594	0.18	0.00363873	down
3774593	DUS1L	dihydrouridine synthase 1-like (S. cerevisiae)	17q25.3	BC062566	0.18	0.00674429	down
3537264	C14orf101	chromosome 14 open reading frame 101	14q23.1	NM-017799	0.17	0.000731759	down
2537290	TMEM18	transmembrane protein 18	2p25.3	NM-152834	0.17	0.000991724	down
2833924	SH3RF2	SH3 domain containing ring finger 2	5q32	NM-152550	0.17	0.00155495	down
3136015	TMEM68	transmembrane protein 68	8q12.1	NM-152417	0.17	0.00178359	down
3556966	C14orf94	chromosome 14 open reading frame 94	14q11.2	NM-017815	0.15	0.000776726	down
2741083	KIAA1627	KIAA1627 protein	4q26	NM-020961	0.15	0.00246247	down
2622469	RBM5	RNA binding motif protein 5	3p21.3	NM-005778	0.15	0.00861332	down
3527493	APEX1	APEX nuclease (multifunctional DNA repair enzyme) 1	14q11.2-q12	NM-001641	0.14	0.0016164	down
2616317	PDCD6IP	programmed cell death 6 interacting protein	3p22.3	NM-013374	0.14	0.00843144	down
2834093	TCERG1	transcription elongation regulator 1	5q31	NM-006706	0.13	0.000610101	down
2769539	CHIC2	cysteine-rich hydrophobic domain 2	4q11	NM-012110	0.13	0.00142047	down
2621917	WDR6	WD repeat domain 6	3p21.31	NM-018031	0.13	0.00191062	down
2538480	TSSC1	tumor suppressing subtransferable candidate 1	2p25.3	NM-003310	0.11	0.00217474	down
3568310	ZBTB25	zinc finger and BTB domain containing 25	14q23-q24	NM-006977	0.11	0.00415227	down
3557017	C14orf93	chromosome 14 open reading frame 93	14q11.2	NM-021944	0.11	0.00448377	down
3249788	CCAR1	cell division cycle and apoptosis regulator 1	10q21.3	NM-018237	0.06	0.00088745	down
