# Supplementary material for: A seven-gene prognostic model for platinum-treated ovarian carcinomas
Source: Br J Cancer. 2011 Jun 7;105(2):304–11. doi: 10.1038/bjc.2011.219 (PMC3142802; doi:10.1038/bjc.2011.219)
Supplement: Supplementary Table 3 [file bjc2011219x4.xls]

## Sheet: Suppl Table 3
Suppl. Table 3: list of 7 genes included in the OPM identified by multivariate Cox analysis
PID	SYMBOL	NAME	CHR	REF	Expression in early progressive samples
3872817	A1BG	alpha-1-B glycoprotein	19q13.4	NM-130786	up
3468473	PAH	phenylalanine hydroxylase	12q22-q24.2	NM-000277	up
3087659	SLC7A2	solute carrier family 7 (cationic amino acid transporter, y+ system), member 2	8p22-p21.3	NM-003046	down
2634494	ALCAM	activated leukocyte cell adhesion molecule	3q13.1	NM-001627	down
3933566	TMPRSS3	transmembrane protease, serine 3	21q22.3	NM-024022	down
4015397	TSPAN6	tetraspanin 6	Xq22	NM-003270	down
3537264	C14orf101	chromosome 14 open reading frame 101	14q23.1	NM-017799	down
